# Supplementary material for: Metaproteomics reveals major microbial players and their biodegradation functions in a large-scale aerobic composting plant
Source: Microb Biotechnol. 2015 May 19;8(6):950–60. doi: 10.1111/1751-7915.12290 (PMC4621448; doi:10.1111/1751-7915.12290)
Supplement: Supplementary file 1 — Table S1. Detailed identifications of bacterial proteins extracted from samples. Table S2. Detailed identifications of fungal proteins extracted from samples. [file mbt20008-0950-sd1.zip]

Archive with 2 entries (2 files):
- MBT2_12290_supp-0001-SupplementaryTableS1.doc
- MBT2_12290_supp-0002-SupplementaryTableS2.doc
